# Supplementary material for: No Evidence Known Viruses Play a Role in the Pathogenesis of Onchocerciasis-Associated Epilepsy. An Explorative Metagenomic Case-Control Study
Source: Pathogens. 2021 Jun 22;10(7):787. doi: 10.3390/pathogens10070787 (PMC8308762; doi:10.3390/pathogens10070787)
Supplement: Supplementary file 1 [file pathogens-10-00787-s001.zip]

Archive with 1 entries (1 files):
- pathogens-1235243-supplementary.pdf
